# Supplementary material for: Type 2 Diabetes Mellitus in Inflammatory Bowel Disease Patients: A Case–Control Study Through a Long Follow-Up Period
Source: J Clin Med. 2024 Dec 30;14(1):143. doi: 10.3390/jcm14010143 (PMC11721770; doi:10.3390/jcm14010143)
Supplement: Supplementary file 1 [file jcm-14-00143-s001.zip]

Archive with 1 entries (1 files):
- jcm-3372689-supplementary.pdf
